# Supplementary material for: Observation of discrete-light temporal refraction by moving potentials with broken Galilean invariance
Source: Nat Commun. 2024 Jun 27;15:5444. doi: 10.1038/s41467-024-49747-3 (PMC11211399; doi:10.1038/s41467-024-49747-3)
Supplement: Supplementary file 4 — Source Data [file 41467_2024_49747_MOESM4_ESM.zip]

Archive with 33 entries (32 files):
- Source Data/
- Source Data/Fig3a_4a_6a_6e.m
- Source Data/Fig3b_exp_compare_theory.m
- Source Data/Fig3d.mat
- Source Data/Fig3e.mat
- Source Data/Fig3f.mat
- Source Data/Fig3g.mat
- Source Data/Fig3h.mat
- Source Data/Fig3i.mat
- Source Data/Fig3_defghi.m
- Source Data/Fig4b_exp_compare_theory.m
- Source Data/Fig4d.mat
- Source Data/Fig4e.mat
- Source Data/Fig4f.mat
- Source Data/Fig4_def.m
- Source Data/Fig5b.mat
- Source Data/Fig5c.mat
- Source Data/Fig5d.mat
- Source Data/Fig5e.mat
- Source Data/Fig5f.mat
- Source Data/Fig5_bcdef.m
- Source Data/Fig6b.mat
- Source Data/Fig6c.mat
- Source Data/Fig6d.mat
- Source Data/Fig6f.mat
- Source Data/Fig6_bcdf.m
- Source Data/FigS1toS5.m
- Source Data/FigS8b.mat
- Source Data/FigS8c.mat
- Source Data/FigS8d.mat
- Source Data/FigS8e.mat
- Source Data/FigS8f.mat
- Source Data/FigS8_bcdef.m
