# Supplementary material for: Observation of discrete-light temporal refraction by moving potentials with broken Galilean invariance
Source: Nat Commun. 2024 Jun 27;15:5444. doi: 10.1038/s41467-024-49747-3 (PMC11211399; doi:10.1038/s41467-024-49747-3)
Supplement: Supplementary file 4 — Source Data [file 41467_2024_49747_MOESM4_ESM.zip › Source Data/Fig3a_4a_6a_6e.m]

%% Band structure matching of mesh lattices under drifting gauge potentials
clear all;
k=linspace(-2*pi,2*pi,1001);                                                              % Initial Bloch momentum from -2pi to 2pi for v=1
% k=linspace(-4.0*pi,4.0*pi,2001);                                                                  % Initial Bloch momentum from -4pi to 4pi for v=1/3    
% k=linspace(-5.0*pi,5.0*pi,2001);                                                                  % Initial Bloch momentum from -4pi to 4pi for v=1/5   
% k=linspace(-7.0*pi,7.0*pi,2001);                                                                  % Initial Bloch momentum from -4pi to 4pi for v=1/7   
beta1=pi/3;                                                                                         % Splitting ratio angle for the first region
beta2=pi/3;                                                                                         % Splitting ratio angle for the second region
% beta1=pi/15;                                                                                           % Splitting ratio angle for the first region
% beta2=pi/15;                                                                                           % Splitting ratio angle for the second region

yphi1=0.0;                                                                                                % Region 1: real part of scalar potential
dphi=(-2/3)*pi;                                                                                          % Region 2-to-1: relative scalar potential 2 to 1
yphi2=yphi1+dphi;                                                                                  % Region 2: real part of scalar potential
gamma1=0.00;                                                                                        % Region 1: imaginary part of scalar potential
gamma2=0.00;                                                                                        % Region 2: imaginary part of scalar potential
A1=0;                                                                                                       % Region 1: real part of vector potential
dA=(-0)*pi;                                                                                            % Region 2-to-1: relative vector potential 2 to 
A2=A1+dA;                                                                                               % Region 2: real part of vector potential
kai1=0.0;                                                                                                   % Region 1: Imaginary part of vector potential
kai2=0.0;                                                                                                   % Region 2: Imaginary part of vector potential

vd=1;                                                                                                     % Transverse drift velocity of scalar/vector potential
% theta1_plus=pi/2-cos(beta1)*cos(k-(A1+1i*kai1))-vd*k-(yphi1+1i*gamma1);            % Region 1: upper band
% theta1_minus=-pi/2+cos(beta1)*cos(k-(A1+1i*kai1))-vd*k-(yphi1+1i*gamma1);       % Region 1: lower band
% theta2_plus=pi/2-cos(beta2)*cos(k-(A2+1i*kai2))-vd*k-(yphi2+1i*gamma2);             % Region 2: upper band
% theta2_minus=-pi/2+cos(beta2)*cos(k-(A2+1i*kai2))-vd*k-(yphi2+1i*gamma2);        % Region 2: lower band

theta1_plus=+acos(cos(beta1)*cos(k-(A1+1i*kai1)))-vd*k-(yphi1+1i*gamma1);            % Region 1: upper band
theta1_minus=-acos(cos(beta1)*cos(k-(A1+1i*kai1)))-vd*k-(yphi1+1i*gamma1);          % Region 1: lower band
theta2_plus=+acos(cos(beta2)*cos(k-(A2+1i*kai2)))-vd*k-(yphi2+1i*gamma2);            % Region 2: upper band
theta2_minus=-acos(cos(beta2)*cos(k-(A2+1i*kai2)))-vd*k-(yphi2+1i*gamma2);          % Region 2: lower band

jxfigure(1.5);                                                                                               % Band structure matching: real part
% jxfigure(2.0,1.0);                                                                                               % Band structure matching: real part
plot(k/pi,real(theta1_plus)/pi,'b','LineWidth',2,'MarkerSize',10);
hold on;
plot(k/pi,real(theta1_minus)/pi,'b--','LineWidth',2,'MarkerSize',10);
hold on;
plot(k/pi,real(theta2_plus)/pi,'r','LineWidth',2,'MarkerSize',10);
hold on;
plot(k/pi,real(theta2_minus)/pi,'r--','LineWidth',2,'MarkerSize',10);
hold on;

xlim([-2,2]);                                                   % For v=1                                             
set(gca,'xtick',[-2:1:2]);
ylim([-2,2]);
set(gca,'ytick',[-2:1:2]);
phi0=[-0.5*pi,-0.148*pi,0,0.5*pi];   
% phi0=[-pi/2,-pi/4,0];
yy=acos(cos(beta1)*cos(phi0-(A1+1i*kai1)))-yphi1-vd*phi0;

% xlim([-4,4]);                                                       % For v=1/3                                             
% set(gca,'xtick',[-4:1:4]);
% ylim([-2,2]);
% set(gca,'ytick',[-2:1:2]); 
% phi0=[-pi,-pi/2,0];
% yy=acos(cos(beta1)*cos(phi0-(A1+1i*kai1)))-yphi1-vd*phi0;

% xlim([-5,5]);                                                       % For v=1/5                                            
% set(gca,'xtick',[-5:1:5]);
% ylim([-2.0,2.0]);
% set(gca,'ytick',[-2:0.5:2]); 
% phi0=[-pi/2,-0.35*pi,-0.20*pi];
% yy=acos(cos(beta1)*cos(phi0-(A1+1i*kai1)))-yphi1-vd*phi0;
% 
% xlim([-7,7]);                                                       % For v=1/7                                            
% set(gca,'xtick',[-7:1:7]);
% ylim([-2,2]);
% set(gca,'ytick',[-2:0.5:2]); 
% phi0=[-0.7*pi,-0.52*pi,-0.2*pi];
% yy=acos(cos(beta1)*cos(phi0-(A1+1i*kai1)))-yphi1-vd*phi0;

jxplot('x',phi0/pi,'g--');     
hold on;
jxplot('y',real(yy)/pi,'k--');
hold on;
jxtick(0.01);
hold on;
jxlegend('\theta_1_+','\theta_1_-','\theta_2_+','\theta_2_-',5);
jxlabel('k/\pi','\theta/\pi');
