# Supplementary material for: Observation of discrete-light temporal refraction by moving potentials with broken Galilean invariance
Source: Nat Commun. 2024 Jun 27;15:5444. doi: 10.1038/s41467-024-49747-3 (PMC11211399; doi:10.1038/s41467-024-49747-3)
Supplement: Supplementary file 4 — Source Data [file 41467_2024_49747_MOESM4_ESM.zip › Source Data/Fig3b_exp_compare_theory.m]

clc
clear
load exp_drag_displacement_v_1.mat
load theory_drag_displacement_v_1.mat
W=15;

k_theory = linspace(-1, 1, 400)*pi; %Bloch momentum in theoretical data
k_exp = linspace(-1, 0.9, 20)*pi; %Bloch momentum in experimental data

jxfigure(0.6);
plot(k_theory/pi, real(theoy_Deltan)/W, 'b','LineWidth',1.5);
hold on;
plot(-k_exp/pi, real(exp_Deltan)/W, 'ro', 'LineWidth',1.5,'markersize',7);
xlim([-1,1]);                                               
set(gca,'xtick',[-1:0.5:1]);
ylim([-1.5,2.5]);
set(gca,'ytick',[-1.5:0.5:2.5]);
jxplot('y',[-2/3,2],'r--');     
hold on;
jxplot('y',0,'g--');     
hold on;
jxplot('x',[-0.148],'k--');     
hold on;
jxtick(0.02);
jxlegend('theory', 'experiment');
jxlabel('k_1_,_+/\pi', 'd/W');
