# Supplementary material for: Observation of discrete-light temporal refraction by moving potentials with broken Galilean invariance
Source: Nat Commun. 2024 Jun 27;15:5444. doi: 10.1038/s41467-024-49747-3 (PMC11211399; doi:10.1038/s41467-024-49747-3)
Supplement: Supplementary file 4 — Source Data [file 41467_2024_49747_MOESM4_ESM.zip › Source Data/Fig3_defghi.m]

clc
clear
close all
v = 1; %drag velocity
n_lim = 50; %range of position (-n_lim, n_lim)
m_lim = 100; %range of step (0, m_lim)
N0 = 150;

%% =============================================Fig.2d
load Fig3d.mat;
jxfigure(0.849,1);
imagesc(-n_lim:n_lim, 0:m_lim, intuv(101:201,(-n_lim+N0)+51:(n_lim+N0)+51));
hold on;
jxplot(linspace(-N0, N0, 2*N0+1), linspace(-N0, N0, 2*N0+1)+37, 'g--');
hold on;
jxplot(linspace(-N0, N0, 2*N0+1), linspace(-N0, N0, 2*N0+1)+52, 'g--');
hold on;
jxtick(0.02);
xlim([-50,50]);
set(gca,'xtick',[-50:25:50],'FontSize',12);
ylim([0,100]); 
set(gca,'ytick',[0:25:100],'FontSize',12);  
% set(gca,'xtick',[-n_lim 0 n_lim],'xticklabel',{num2str(-n_lim),'0',num2str(n_lim)});
% set(gca,'ytick',[0 m_lim/2 m_lim],'yticklabel',{'0',num2str(m_lim/2),num2str(m_lim)});
caxis([0,1]);
colormap hot;
set(gca, 'ydir', 'normal');
jxlabel('Position n','Step m');
% stop;
% jxlabel('Position n','Step m', 'Fig.2d');

%% =============================================Fig.2e
load Fig3e.mat
jxfigure(0.849,1);
imagesc(-n_lim:n_lim, 0:m_lim, intuv(101:201,(-n_lim+N0)+51:(n_lim+N0)+51));
hold on;
jxplot(linspace(-N0, N0, 2*N0+1), linspace(-N0, N0, 2*N0+1)+25, 'g:');
hold on;
jxplot(linspace(-N0, N0, 2*N0+1), linspace(-N0, N0, 2*N0+1)+40, 'g:');
hold on;
jxtick(0.02);
xlim([-50,50]);
set(gca,'xtick',[-50:25:50],'FontSize',12);
ylim([0,100]); 
set(gca,'ytick',[0:25:100],'FontSize',12);  
% set(gca,'xtick',[-n_lim 0 n_lim],'xticklabel',{num2str(-n_lim),'0',num2str(n_lim)});
% set(gca,'ytick',[0 m_lim/2 m_lim],'yticklabel',{'0',num2str(m_lim/2),num2str(m_lim)});
caxis([0, 0.9]);
colormap hot
set(gca, 'ydir', 'normal')
jxlabel('Position n','Step m', 'Fig.2e');
% stop;

%% =============================================Fig.2f
load Fig3f.mat
jxfigure(0.849,1);
imagesc(-n_lim:n_lim, 0:m_lim, intuv(101:201,(-n_lim+N0)+52:(n_lim+N0)+52));
hold on
jxplot(linspace(-N0, N0, 2*N0+1), linspace(-N0, N0, 2*N0+1)+22, 'g:')
hold on
jxplot(linspace(-N0, N0, 2*N0+1), linspace(-N0, N0, 2*N0+1)+37, 'g:')
hold on;
jxtick(0.02);
xlim([-50,50]);
set(gca,'xtick',[-50:25:50],'FontSize',12);
ylim([0,100]); 
set(gca,'ytick',[0:25:100],'FontSize',12);  
% set(gca,'xtick',[-n_lim 0 n_lim],'xticklabel',{num2str(-n_lim),'0',num2str(n_lim)});
% set(gca,'ytick',[0 m_lim/2 m_lim],'yticklabel',{'0',num2str(m_lim/2),num2str(m_lim)});
caxis([0, 0.9]);
colormap hot;
set(gca, 'ydir', 'normal');
jxlabel('Position n','Step m', 'Fig.2f');
% stop;

%% =============================================Fig.2g
load Fig3g.mat
jxfigure(0.849,1);
imagesc(-n_lim:n_lim, 0:m_lim, intuv(101:201,(-n_lim+N0)+54:(n_lim+N0)+54));
hold on;
jxplot(linspace(-N0, N0, 2*N0+1), linspace(-N0, N0, 2*N0+1)+20, 'g:');
hold on;
jxplot(linspace(-N0, N0, 2*N0+1), linspace(-N0, N0, 2*N0+1)+35, 'g:');
hold on;
jxtick(0.02);
xlim([-50,50]);
set(gca,'xtick',[-50:25:50],'FontSize',12);
ylim([0,100]); 
set(gca,'ytick',[0:25:100],'FontSize',12);  
% set(gca,'xtick',[-n_lim 0 n_lim],'xticklabel',{num2str(-n_lim),'0',num2str(n_lim)});
% set(gca,'ytick',[0 m_lim/2 m_lim],'yticklabel',{'0',num2str(m_lim/2),num2str(m_lim)});
caxis([0, 0.9]);
colormap hot;
set(gca, 'ydir', 'normal');
jxlabel('Position n','Step m', 'Fig.2g');

%% =============================================Fig.2h
load Fig3h.mat
jxfigure(0.849,1);
imagesc(-n_lim:n_lim, 0:m_lim, intuv(101:201,(-n_lim+N0)+52:(n_lim+N0)+52));
hold on;
jxplot(linspace(-N0, N0, 2*N0+1), linspace(-N0, N0, 2*N0+1)+22, 'g:');
hold on;
jxplot(linspace(-N0, N0, 2*N0+1), linspace(-N0, N0, 2*N0+1)+37, 'g:');
hold on;
jxtick(0.02);
xlim([-50,50]);
set(gca,'xtick',[-50:25:50],'FontSize',12);
ylim([0,100]); 
set(gca,'ytick',[0:25:100],'FontSize',12);  
% set(gca,'xtick',[-n_lim 0 n_lim],'xticklabel',{num2str(-n_lim),'0',num2str(n_lim)});
% set(gca,'ytick',[0 m_lim/2 m_lim],'yticklabel',{'0',num2str(m_lim/2),num2str(m_lim)});
caxis([0, 0.9]);
colormap hot;
set(gca, 'ydir', 'normal');
jxlabel('Position n','Step m', 'Fig.2h');

%% =============================================Fig.2i
load Fig3i.mat;
jxfigure(0.849,1);
imagesc(-n_lim:n_lim, 0:m_lim, intuv(101:201,(-n_lim+N0)+52:(n_lim+N0)+52));
hold on;
jxplot(linspace(-N0, N0, 2*N0+1), linspace(-N0, N0, 2*N0+1)+22, 'g:');
hold on;
jxplot(linspace(-N0, N0, 2*N0+1), linspace(-N0, N0, 2*N0+1)+37, 'g:');
hold on;
jxtick(0.02);
xlim([-50,50]);
set(gca,'xtick',[-50:25:50],'FontSize',12);
ylim([0,100]); 
set(gca,'ytick',[0:25:100],'FontSize',12);  
% set(gca,'xtick',[-n_lim 0 n_lim],'xticklabel',{num2str(-n_lim),'0',num2str(n_lim)});
% set(gca,'ytick',[0 m_lim/2 m_lim],'yticklabel',{'0',num2str(m_lim/2),num2str(m_lim)});
caxis([0, 0.9]);
colormap hot;
set(gca, 'ydir', 'normal');
jxlabel('Position n','Step m', 'Fig.2i');
