# Supplementary material for: Observation of discrete-light temporal refraction by moving potentials with broken Galilean invariance
Source: Nat Commun. 2024 Jun 27;15:5444. doi: 10.1038/s41467-024-49747-3 (PMC11211399; doi:10.1038/s41467-024-49747-3)
Supplement: Supplementary file 4 — Source Data [file 41467_2024_49747_MOESM4_ESM.zip › Source Data/Fig4b_exp_compare_theory.m]

clc
clear
load exp_drag_displacement_v_13.mat
load theory_drag_displacement_v_13.mat

k_theory = linspace(-1, 0, 2001)*pi; %Bloch momentum in theoretical data
k_exp = linspace(-1, 0, 11)*pi; %Bloch momentum in experimental data
W=15;

jxfigure(0.6);
% jxplot(k_theory/pi, theoy_Deltan/W, 'b-');
plot(k_theory/pi,theoy_Deltan/W,'b','LineWidth',1.5);
hold on;
plot(k_exp/pi, flip(exp_Deltan/W), 'ro', 'LineWidth',1.5,'MarkerSize',8);
hold on;
jxplot('y',[-0.6,1.5],'k--');     
hold on;
jxplot('x',-0.5,'g--');     
hold on;
jxtick(0.02);
hold on;
xlim([-1,0]);
set(gca,'xtick',[-1:0.25:0],'FontSize',12);
ylim([-1,2]); 
set(gca,'ytick',[-1:0.5:2],'FontSize',12);  
jxlegend('theory', 'experiment');
jxlabel('k/\pi', 'd/W');
