# Supplementary material for: Observation of discrete-light temporal refraction by moving potentials with broken Galilean invariance
Source: Nat Commun. 2024 Jun 27;15:5444. doi: 10.1038/s41467-024-49747-3 (PMC11211399; doi:10.1038/s41467-024-49747-3)
Supplement: Supplementary file 4 — Source Data [file 41467_2024_49747_MOESM4_ESM.zip › Source Data/Fig4_def.m]

clc
clear
close all
v = 1/3; %drag velocity
n_lim = 50; %range of position (-n_lim, n_lim)
m_lim = 100; %range of step (0, m_lim)
N0 = 120;

%% =============================================Fig.3d
load Fig4d.mat
jxfigure(0.848,1);
imagesc(-n_lim:n_lim, 0:m_lim, intuv(101:101+m_lim,(-n_lim+N0)+31:(n_lim+N0)+31));
hold on;
jxplot(linspace(-N0, N0, 2*N0+1), linspace(-N0, N0, 2*N0+1)*3+23, 'w--')
hold on;
jxplot(linspace(-N0, N0, 2*N0+1), linspace(-N0, N0, 2*N0+1)*3+23+45, 'w--');
% set(gca,'xtick',[-n_lim 0 n_lim],'xticklabel',{num2str(-n_lim),'0',num2str(n_lim)});
% set(gca,'ytick',[0 m_lim/2 m_lim],'yticklabel',{'0',num2str(m_lim/2),num2str(m_lim)});
hold on;
jxtick(0.02);
xlim([-50,50]);
set(gca,'xtick',[-50:25:50],'FontSize',12);
ylim([0,100]); 
set(gca,'ytick',[0:25:100],'FontSize',12);  
caxis([0,1]);
colormap hot
set(gca, 'ydir', 'normal')
jxlabel('Position n','Step m', 'Fig.3d');
stop;

%% =============================================Fig.3e
load Fig4e.mat
jxfigure(0.848,1);
imagesc(-n_lim:n_lim, 0:m_lim, intuv(101:101+m_lim,(-n_lim+N0)+46:(n_lim+N0)+46));
hold on
jxplot(linspace(-N0, N0, 2*N0+1), linspace(-N0, N0, 2*N0+1)*3+40, 'w--')
hold on
jxplot(linspace(-N0, N0, 2*N0+1), linspace(-N0, N0, 2*N0+1)*3+40+45, 'w--')
% set(gca,'xtick',[-n_lim 0 n_lim],'xticklabel',{num2str(-n_lim),'0',num2str(n_lim)});
% set(gca,'ytick',[0 m_lim/2 m_lim],'yticklabel',{'0',num2str(m_lim/2),num2str(m_lim)});
hold on;
jxtick(0.02);
xlim([-50,50]);
set(gca,'xtick',[-50:25:50],'FontSize',12);
ylim([0,100]); 
set(gca,'ytick',[0:25:100],'FontSize',12);  
caxis([0, 0.9]);
colormap hot;
set(gca, 'ydir', 'normal');
jxlabel('Position n','Step m', 'Fig.3e');

%% =============================================Fig.3f
load Fig4f.mat
jxfigure(0.848,1);
imagesc(-n_lim:n_lim, 0:m_lim, intuv(101:101+m_lim,(-n_lim+N0)+26:(n_lim+N0)+26));
hold on;
jxplot(linspace(-N0, N0, 2*N0+1), linspace(-N0, N0, 2*N0+1)*3+6, 'w--')
hold on;
jxplot(linspace(-N0, N0, 2*N0+1), linspace(-N0, N0, 2*N0+1)*3+6+45, 'w--')
% set(gca,'xtick',[-n_lim 0 n_lim],'xticklabel',{num2str(-n_lim),'0',num2str(n_lim)});
% set(gca,'ytick',[0 m_lim/2 m_lim],'yticklabel',{'0',num2str(m_lim/2),num2str(m_lim)});
hold on;
jxtick(0.02);
xlim([-50,50]);
set(gca,'xtick',[-50:25:50],'FontSize',12);
ylim([0,100]); 
set(gca,'ytick',[0:25:100],'FontSize',12);  
caxis([0, 0.9]);
colormap hot;
set(gca, 'ydir', 'normal');
jxlabel('Position n','Step m', 'Fig.3f');
