# Supplementary material for: Observation of discrete-light temporal refraction by moving potentials with broken Galilean invariance
Source: Nat Commun. 2024 Jun 27;15:5444. doi: 10.1038/s41467-024-49747-3 (PMC11211399; doi:10.1038/s41467-024-49747-3)
Supplement: Supplementary file 4 — Source Data [file 41467_2024_49747_MOESM4_ESM.zip › Source Data/Fig6_bcdf.m]

clc
clear
close all
n_lim = 100;    %range of position (-n_lim, n_lim)
m_lim = 100; %range of step (0, m_lim)
N0 = 160;
M0 = 100;

%% =============================================Fig.4b
load Fig6b.mat
jxfigure(0.86,1);
intensity=intuv(101:101+m_lim,(-n_lim+N0)+52:(n_lim+N0)+52);
imagesc(-n_lim:n_lim, 0:m_lim, intensity);
hold on;
% set(gca,'xtick',[-n_lim 0 n_lim],'xticklabel',{num2str(-n_lim),'0',num2str(n_lim)});
% set(gca,'ytick',[0 m_lim/2 m_lim],'yticklabel',{'0',num2str(m_lim/2),num2str(m_lim)});

nn=-n_lim:1:n_lim;                                            % Extracting the packet's center-of-mass
beta=pi/15;
A_ZB=1/(2*beta);
W0=10;
v0=-(1/W0)^2/(beta^2);
w_ZB=2*beta;
phi_ZB=pi;
for m = 1:M0
    n_com(m)=nn*(intensity(m,:).')/sum(intensity(m,:));
    n_com_theory(m)=v0*m+A_ZB*sin(w_ZB*m+phi_ZB);
end

hold on;
jxtick(0.02);
xlim([-80,80]);
set(gca,'xtick',[-80:40:80],'FontSize',12);
ylim([0,100]); 
set(gca,'ytick',[0:25:100],'FontSize',12);  
caxis([0,0.8]);
colormap hot
set(gca, 'ydir', 'normal')
jxlabel('Position n','Step m');
hold on;
plot(n_com,1:M0,'b','LineWidth',3,'MarkerSize',10);
hold on;
plot(n_com_theory,1:M0,'y:','LineWidth',3,'MarkerSize',10);
hold on;
stop;

%% =============================================Fig.4b
load Fig6c.mat
jxfigure(0.86,1);
intensity=intuv(101:101+m_lim,(-n_lim+N0)+52:(n_lim+N0)+52);
imagesc(-n_lim:n_lim, 0:m_lim, intensity);
hold on;
jxplot(linspace(-N0, N0, 2*N0+1), linspace(-N0, N0, 2*N0+1)+18, 'w--');
hold on;
jxplot(linspace(-N0, N0, 2*N0+1), linspace(-N0, N0, 2*N0+1)+58, 'w--');
% set(gca,'xtick',[-n_lim 0 n_lim],'xticklabel',{num2str(-n_lim),'0',num2str(n_lim)});
% set(gca,'ytick',[0 m_lim/2 m_lim],'yticklabel',{'0',num2str(m_lim/2),num2str(m_lim)});

nn=-n_lim:1:n_lim;                                                   % Extracting the packet's center-of-mass
for m = 1:M0
    n_com(m)=nn*(intensity(m,:).')/sum(intensity(m,:));
end

hold on;
jxtick(0.02);
xlim([-80,80]);
set(gca,'xtick',[-80:40:80],'FontSize',12);
ylim([0,100]); 
set(gca,'ytick',[0:25:100],'FontSize',12); 
caxis([0, 0.9]);
colormap hot;
set(gca, 'ydir', 'normal');
hold on;
% plot(n_com,1:M0,'b','LineWidth',4,'MarkerSize',10);
% hold on;
jxlabel('Position n','Step m', 'Fig.4d');
% stop;

%% =============================================Fig.4e
% load Fig4e.mat
% jxfigure(0.8, 1)
% imagesc(-n_lim:n_lim, 0:m_lim, intuv(101:101+m_lim,(-n_lim+N0)+52:(n_lim+N0)+52));
% hold on
clc;
clear all;
close all;
n_lim = 100;    %range of position (-n_lim, n_lim)
m_lim = 100;   %range of step (0, m_lim)
N0 = 160;
M0=100;

load Fig6d.mat;
jxfigure(0.86,1);
intensity=intuv(101:101+m_lim,(-n_lim+N0)+52:(n_lim+N0)+52);
imagesc(-n_lim:n_lim, 0:m_lim, intensity);
hold on;
jxplot(linspace(-N0, N0, 2*N0+1), linspace(-N0, N0, 2*N0+1)+23, 'w--');
hold on;
jxplot(linspace(-N0, N0, 2*N0+1), linspace(-N0, N0, 2*N0+1)+63, 'w--');
% set(gca,'xtick',[-n_lim 0 n_lim],'xticklabel',{num2str(-n_lim),'0',num2str(n_lim)});
% set(gca,'ytick',[0 m_lim/2 m_lim],'yticklabel',{'0',num2str(m_lim/2),num2str(m_lim)});

nn=-n_lim:1:n_lim;                                                   % Extracting the packet's center-of-mass
M0=100;
N0=length(nn);
n1_0=-23;
n2_0=-63;
vd=1;
Gate=zeros(M0,N0);
Gate_right=Gate;
Gate_left=Gate;
for m = 1:M0
    m,
    n1(m)=n1_0+vd*(m-1);
    n2(m)=n2_0+vd*(m-1);
    for k = 1:length(nn)
        n = k-(N0+1)/2;
        if (n>=n2(m))&(n<=n1(m))
            Gate(m,k)=1;
            Gate_right(m,k)=0;
            Gate_left(m,k)=0;
        elseif (n>n1(m))
            Gate(m,k)=0;
            Gate_right(m,k)=1;
            Gate_left(m,k)=0;
        else
            Gate(m,k)=0;
            Gate_right(m,k)=0;
            Gate_left(m,k)=1;
        end
    end
end

for m = 1:M0
    if m<=18
        n_com(m)=Gate_right(m,:).*nn*(intensity(m,:).')/sum(intensity(m,:));
    elseif m>=33
        n_com(m)=Gate_left(m,:).*nn*(intensity(m,:).')/sum(intensity(m,:));
    else
        n_com(m)=Gate(m,:).*nn*(intensity(m,:).')/sum(intensity(m,:));
    end
end

hold on;
jxtick(0.02);
xlim([-80,80]);
set(gca,'xtick',[-80:40:80],'FontSize',12);
ylim([0,100]); 
set(gca,'ytick',[0:25:100],'FontSize',12); 
caxis([0, 0.9]);
colormap hot;
set(gca, 'ydir', 'normal');
hold on;
plot(n_com,1:M0,'b','LineWidth',3,'MarkerSize',10);
hold on;
jxlabel('Position n','Step m', 'Fig.4e');


%% =============================================Fig.4f
N0 = 120;
load Fig6f.mat;
jxfigure(0.86, 1);
imagesc(-n_lim:n_lim, 0:m_lim, intuv(101:101+m_lim,(-n_lim+N0)+45:(n_lim+N0)+45));
hold on;
jxplot(linspace(-N0, N0, 2*N0+1), linspace(-N0, N0, 2*N0+1)*3+53, 'w--');
hold on;
jxplot(linspace(-N0, N0, 2*N0+1), linspace(-N0, N0, 2*N0+1)*3+53+45, 'w--');
% set(gca,'xtick',[-n_lim 0 n_lim],'xticklabel',{num2str(-n_lim),'0',num2str(n_lim)});
% set(gca,'ytick',[0 m_lim/2 m_lim],'yticklabel',{'0',num2str(m_lim/2),num2str(m_lim)});
hold on;
jxtick(0.02);
xlim([-50,50]);
set(gca,'xtick',[-50:25:50],'FontSize',12);
ylim([0,100]); 
set(gca,'ytick',[0:25:100],'FontSize',12); 
caxis([0, 0.9]);
colormap hot;
set(gca, 'ydir', 'normal');
jxlabel('Position n','Step m');
