# Supplementary material for: Observation of discrete-light temporal refraction by moving potentials with broken Galilean invariance
Source: Nat Commun. 2024 Jun 27;15:5444. doi: 10.1038/s41467-024-49747-3 (PMC11211399; doi:10.1038/s41467-024-49747-3)
Supplement: Supplementary file 4 — Source Data [file 41467_2024_49747_MOESM4_ESM.zip › Source Data/FigS1toS5.m]

%% Band structure matching of mesh lattices under drifting gauge potentials
clear all;
k=linspace(-6*pi,6*pi,1001);
% k=linspace(-2*pi,2*pi,1001);                                                               % Initial Bloch momentum from -2pi to 2pi for v=1
% k=linspace(-4.0*pi,4.0*pi,2001);                                                         % Initial Bloch momentum from -4pi to 4pi for v=1/3    
% k=linspace(-5.0*pi,5.0*pi,2001);                                                         % Initial Bloch momentum from -4pi to 4pi for v=1/5   
% k=linspace(-7.0*pi,7.0*pi,2001);                                                         % Initial Bloch momentum from -4pi to 4pi for v=1/7   
beta1=pi/3;                                                                                                 % Splitting ratio angle for the first region
beta2=pi/3;                                                                                                 % Splitting ratio angle for the second region
% beta1=pi/15;                                                                                           % Splitting ratio angle for the first region
% beta2=pi/15;                                                                                           % Splitting ratio angle for the second region

yphi1=0.0;                                                                                                  % Region 1: real part of scalar potential
dphi=(-0.7)*pi;                                                                                           % Region 2-to-1: relative scalar potential 2 to 1
yphi2=yphi1+dphi;                                                                                   % Region 2: real part of scalar potential
gamma1=0.00;                                                                                          % Region 1: imaginary part of scalar potential
gamma2=0.00;                                                                                          % Region 2: imaginary part of scalar potential
A1=0;                                                                                                          % Region 1: real part of vector potential
dA=(-0.6)*pi;                                                                                              % Region 2-to-1: relative vector potential 2 to 
A2=A1+dA;                                                                                                % Region 2: real part of vector potential
kai1=0.0;                                                                                                    % Region 1: Imaginary part of vector potential
kai2=0.0;                                                                                                    % Region 2: Imaginary part of vector potential

vd=1/2;                                                                                                       % Transverse drift velocity of scalar/vector potential
% theta1_plus=pi/2-cos(beta1)*cos(k-(A1+1i*kai1))-vd*k-(yphi1+1i*gamma1);            % Region 1: upper band
% theta1_minus=-pi/2+cos(beta1)*cos(k-(A1+1i*kai1))-vd*k-(yphi1+1i*gamma1);       % Region 1: lower band
% theta2_plus=pi/2-cos(beta2)*cos(k-(A2+1i*kai2))-vd*k-(yphi2+1i*gamma2);             % Region 2: upper band
% theta2_minus=-pi/2+cos(beta2)*cos(k-(A2+1i*kai2))-vd*k-(yphi2+1i*gamma2);        % Region 2: lower band

theta1_plus=+acos(cos(beta1)*cos(k-(A1+1i*kai1)))-vd*k-(yphi1+1i*gamma1);            % Region 1: upper band
theta1_minus=-acos(cos(beta1)*cos(k-(A1+1i*kai1)))-vd*k-(yphi1+1i*gamma1);          % Region 1: lower band
theta2_plus=+acos(cos(beta2)*cos(k-(A2+1i*kai2)))-vd*k-(yphi2+1i*gamma2);            % Region 2: upper band
theta2_minus=-acos(cos(beta2)*cos(k-(A2+1i*kai2)))-vd*k-(yphi2+1i*gamma2);          % Region 2: lower band

jxfigure(0.8);                                                                                               % Band structure matching: real part
% plot(k/pi,real(theta1_plus)/pi,'b','LineWidth',2,'MarkerSize',10);
% hold on;
% plot(k/pi,real(theta1_minus)/pi,'b:','LineWidth',2,'MarkerSize',10);
% hold on;
% plot(k/pi,real(theta2_plus)/pi,'r','LineWidth',2,'MarkerSize',10);
% hold on;
% plot(k/pi,real(theta2_minus)/pi,'r:','LineWidth',2,'MarkerSize',10);
% hold on;

plot(k/pi,real([theta1_plus-2*pi;theta1_plus;theta1_plus+2*pi])/pi,'b','LineWidth',2,'MarkerSize',10);
hold on;
plot(k/pi,real([theta1_minus-2*pi;theta1_minus;theta1_minus+2*pi])/pi,'b:','LineWidth',2,'MarkerSize',10);
hold on;
plot(k/pi,real([theta2_plus-2*pi;theta2_plus;theta2_plus+2*pi])/pi,'r','LineWidth',2,'MarkerSize',10);               % v = 2
hold on;
plot(k/pi,real([theta2_minus-2*pi;theta2_minus;theta2_minus+2*pi])/pi,'r:','LineWidth',2,'MarkerSize',10);
hold on;  

% plot(k/pi,real([theta1_plus-2*pi;theta1_plus;theta1_plus+2*pi;theta1_plus+4*pi])/pi,'b','LineWidth',2,'MarkerSize',10);
% hold on;
% plot(k/pi,real([theta1_minus-2*pi;theta1_minus;theta1_minus+2*pi;theta1_minus+4*pi])/pi,'b--','LineWidth',2,'MarkerSize',10);
% hold on;
% plot(k/pi,real([theta2_plus-2*pi;theta2_plus;theta2_plus+2*pi;theta2_plus+4*pi])/pi,'r','LineWidth',2,'MarkerSize',10);
% hold on;
% plot(k/pi,real([theta2_minus-2*pi;theta2_minus;theta2_minus+2*pi;theta2_minus+4*pi])/pi,'r--','LineWidth',2,'MarkerSize',10);
% hold on;  


% xlim([-2,2]);                                                   % For v=2,3                                             
% set(gca,'xtick',[-2:0.5:2]);
% ylim([-2.5,2.5]);
% set(gca,'ytick',[-2.5:0.5:2.5]);
% phi0=[-0.5*pi,0,0.5*pi];   
% yy=acos(cos(beta1)*cos(phi0-(A1+1i*kai1)))-yphi1-vd*phi0;


% xlim([-6,6]);                                                   % For v=1                                             
% set(gca,'xtick',[-6:1:6]);
% ylim([-3,3]);
% set(gca,'ytick',[-3:1:3]);
% phi0=[-1*pi,-0.5*pi,0];   
% yy=acos(cos(beta1)*cos(phi0-(A1+1i*kai1)))-yphi1-vd*phi0;

xlim([-6,6]);                                                       % For v=1/3, v=1/2                                             
set(gca,'xtick',[-6:1:6]);
ylim([-3,3]);
set(gca,'ytick',[-3:1:3]); 
phi0=[-0.5*pi,-0.25*pi,-0*pi];
yy=acos(cos(beta1)*cos(phi0-(A1+1i*kai1)))-yphi1-vd*phi0;

% xlim([-4,4]);                                                   % For v=3/2                                       
% set(gca,'xtick',[-4:1:4]);
% ylim([-3,3]);
% set(gca,'ytick',[-3:1:3]); 
% phi0=[-0.5*pi,-0.25*pi,-0*pi];
% yy=acos(cos(beta1)*cos(phi0-(A1+1i*kai1)))-yphi1-vd*phi0;

% xlim([-5,5]);                                                   % For v=1/5                                            
% set(gca,'xtick',[-5:1:5]);
% ylim([-2.0,2.0]);
% set(gca,'ytick',[-2:0.5:2]); 
% phi0=[-pi/2,-0.35*pi,-0.20*pi];
% yy=acos(cos(beta1)*cos(phi0-(A1+1i*kai1)))-yphi1-vd*phi0;

% xlim([-42,42]);                                                   % For v=1/7                                            
% set(gca,'xtick',[-42:7:42]);
% ylim([-5,5]);
% set(gca,'ytick',[-5:1:5]); 
% phi0=[-0.7*pi,-0.52*pi,-0.2*pi];
% yy=acos(cos(beta1)*cos(phi0-(A1+1i*kai1)))-yphi1-vd*phi0;

jxplot('x',phi0/pi,'g--');     
hold on;
jxplot('y',real(yy)/pi,'k--');
hold on;
jxtick(0.01);
hold on;
jxlegend('\theta_1_+','\theta_1_-','\theta_2_+','\theta_2_-',5);
jxlabel('k/\pi','\theta/\pi');


 
