# Supplementary material for: Observation of discrete-light temporal refraction by moving potentials with broken Galilean invariance
Source: Nat Commun. 2024 Jun 27;15:5444. doi: 10.1038/s41467-024-49747-3 (PMC11211399; doi:10.1038/s41467-024-49747-3)
Supplement: Supplementary file 4 — Source Data [file 41467_2024_49747_MOESM4_ESM.zip › Source Data/FigS8_bcdef.m]

clc
clear
close all
n_lim = 90;
m_lim = 180; %range of step (0, m_lim)
N0 = 120;

%% =============================================AC, k=0.5pi, v=1
% load FigS8c;                                                 %% AC_k_05pi_v_1.mat
% jxfigure(0.86, 1);
% imagesc(-n_lim:n_lim, 0:m_lim, intuv(101:201,(-n_lim+N0)+47:(n_lim+N0)+47));
% hold on
% jxplot(linspace(-N0, N0, 2*N0+1), linspace(-N0, N0, 2*N0+1)+24, 'w--')
% hold on
% jxplot(linspace(-N0, N0, 2*N0+1), linspace(-N0, N0, 2*N0+1)+64, 'w--')
% set(gca,'xtick',[-n_lim 0 n_lim],'xticklabel',{num2str(-n_lim),'0',num2str(n_lim)})
% set(gca,'ytick',[0 m_lim/2 m_lim],'yticklabel',{'0',num2str(m_lim/2),num2str(m_lim)})
% caxis([0,1]);
% colormap hot
% set(gca, 'ydir', 'normal')
% jxlabel('Position n','Step m', strcat('AC,',32, 'k','=','\pi/2,', 32, 'v=1'));
% stop;
% 
% %% =============================================AC, k=-0.5pi, v=1
% load FigS8b;                                                 %% AC_k_n05pi_v_1.mat
% jxfigure(0.86, 1)
% imagesc(-n_lim:n_lim, 0:m_lim, intuv(101:201,(-n_lim+N0)+45:(n_lim+N0)+45));
% hold on
% jxplot(linspace(-N0, N0, 2*N0+1), linspace(-N0, N0, 2*N0+1)+14, 'w--')
% hold on
% jxplot(linspace(-N0, N0, 2*N0+1), linspace(-N0, N0, 2*N0+1)+54, 'w--')
% set(gca,'xtick',[-n_lim 0 n_lim],'xticklabel',{num2str(-n_lim),'0',num2str(n_lim)})
% set(gca,'ytick',[0 m_lim/2 m_lim],'yticklabel',{'0',num2str(m_lim/2),num2str(m_lim)})
% caxis([0, 0.9]);
% colormap hot
% set(gca, 'ydir', 'normal')
% jxlabel('Position n','Step m', strcat('AC,',32, 'k','=','0,', 32, 'v=1'));
% stop;
% 
% %% =============================================AC, k=0, v=1
% load FigS8d;                                                 %% AC_k_0_v_1.mat
% jxfigure(0.86, 1)
% imagesc(-n_lim:n_lim, 0:m_lim, intuv(101:201,(-n_lim+N0)+47:(n_lim+N0)+47));
% hold on
% jxplot(linspace(-N0, N0, 2*N0+1), linspace(-N0, N0, 2*N0+1)+30, 'w--')
% hold on
% jxplot(linspace(-N0, N0, 2*N0+1), linspace(-N0, N0, 2*N0+1)+70, 'w--')
% set(gca,'xtick',[-n_lim 0 n_lim],'xticklabel',{num2str(-n_lim),'0',num2str(n_lim)})
% set(gca,'ytick',[0 m_lim/2 m_lim],'yticklabel',{'0',num2str(m_lim/2),num2str(m_lim)})
% caxis([0, 0.9]);
% colormap hot
% set(gca, 'ydir', 'normal')
% jxlabel('Position n','Step m', strcat('AC,',32, 'k','=','0,', 32, 'v=1'));
% stop;

%% =============================================AC, k=0.5, v=1/3
load FigS8e;                                                     %% AC_k_05pi_v_13.mat
jxfigure(0.86, 1)
imagesc(-n_lim:n_lim, 0:180, intuv(31:180+31,(-n_lim+N0)+15:(n_lim+N0)+15));
hold on
jxplot(linspace(-N0, N0, 2*N0+1), linspace(-N0, N0, 2*N0+1)*3+33, 'w--')
hold on
jxplot(linspace(-N0, N0, 2*N0+1), linspace(-N0, N0, 2*N0+1)*3+33+90, 'w--')
set(gca,'xtick',[-n_lim 0 n_lim],'xticklabel',{num2str(-n_lim),'0',num2str(n_lim)})
set(gca,'ytick',[0 m_lim/2 m_lim],'yticklabel',{'0',num2str(m_lim/2),num2str(m_lim)})
caxis([0, 0.9]);
colormap hot
set(gca, 'ydir', 'normal')
jxlabel('Position n','Step m', strcat('AC,',32, 'k','=','\pi/2,', 32, 'v=1/3'));
stop;

%% =============================================AC, k=0, v=1/3
load FigS8f;                                                      %% AC_k_0pi_v_13.mat
jxfigure(0.86, 1)
imagesc(-n_lim:n_lim, 0:180, intuv(31:180+31,(-n_lim+N0)+14:(n_lim+N0)+14));
hold on
jxplot(linspace(-N0, N0, 2*N0+1), linspace(-N0, N0, 2*N0+1)*3+21, 'w--')
hold on
jxplot(linspace(-N0, N0, 2*N0+1), linspace(-N0, N0, 2*N0+1)*3+21+90, 'w--')
set(gca,'xtick',[-n_lim 0 n_lim],'xticklabel',{num2str(-n_lim),'0',num2str(n_lim)})
set(gca,'ytick',[0 m_lim/2 m_lim],'yticklabel',{'0',num2str(m_lim/2),num2str(m_lim)})
caxis([0, 1]);
colormap hot
set(gca, 'ydir', 'normal')
jxlabel('Position n','Step m', strcat('AC,',32, 'k','=','0,', 32, 'v=1/3'));
